# Supplementary material for: Eye opening differentially modulates inhibitory synaptic transmission in the developing visual cortex
Source: eLife. 2017 Dec 11;6:e32337. doi: 10.7554/eLife.32337 (PMC5746341; doi:10.7554/eLife.32337)
Supplement: Figure 1—source data 1. [file elife-32337-fig1-data1.xlsx]

## Sheet: Sheet1
Figure 1-source data 1: Detailed statistical analysis, detailed data, exact sample number and p value in Figure 1 and Figure 1-figure supplement 2–4.
Figure number	Test used	n number	Descriptive Stats (mean ± SEM)	P value
Figure 1E	χ2 test and χ2 test with a 2 × 5 matrix			χ2 test: P7–8 versus P9–11: p = 0.0046. χ2 test with a 2 × 5 matrix: (P9–11, P12–13, P14–15, P16–17, P18–20), p = 0.149
Figure 1F	One-way ANOVA with a Dunnett's T3 post hoc test	P7–8: n = 14; P9–11: n = 29; P12–13: n = 53; P14–15: n = 35; P16–17: n = 45; P18–20: n = 15	P7–8: 17.9 ± 2.9 pA; P9–11: 28.3 ± 5.4 pA; P12–13: 34.3 ± 4.8 pA; P14–15: 11.6 ± 1.8 pA; P16–17: 10.0 ± 1.4 pA; P18–20: 6.0 ± 1.9 pA	F(5,185) = 8.788, p = 1.7 × 10-7 ; P7–8 versus P9–11: p = 0.751; P7–8 versus P12–13: p = 0.067; P7–8 versus P14–15: p = 0.164; P7–8 versus P16–17: p = 0.277; P7–8 versus P18–20: p = 0.033; P9–11 versus P12–13: p = 0.999; P9–11 versus P14–15: p = 0.023; P9–11 versus P16–17: p = 0.034; P9–11 versus P18–20: p = 0.006; P12–13 versus P14–15: p = 5.4 × 10-5; P12–13 versus P16–17: p = 5.4 × 10-4; P12–13…
Figure 1G	One-way ANOVA with a Tukey HSD post hoc test	P7–8: n = 9; P9–11: n = 18; P12–13: n = 31; P14–15: n = 32; P16–17: n = 21; P18–20: n = 9	P7–8: 1.50 ± 0.26 ms; P9–11: 1.92 ± 0.17 ms; P12–13: 1.67 ± 0.12 ms; P14–15: 2.03 ± 0.14 ms; P16–17: 2.18 ± 0.23 ms; P18–20: 2.86 ± 0.31 ms	F(5,114) = 3.883, p = 0.003; P7–8 versus P9–11: p = 0.803; P7–8 versus P12–13: p = 0.994; P7–8 versus P14–15: p = 0.532; P7–8 versus P16–17: p = 0.298; P7–8 versus P18–20: p = 0.008; P9–11 versus P12–13: p = 0.899; P9–11 versus P14–15: p = 0.998; P9–11 versus P16–17: p = 0.921; P9–11 versus P18–20: p = 0.065; P12–13 versus P14–15: p = 0.511; P12–13 versus P16–17: p = 0.235; P12–13 versus P18–20: …
Figure 1H	One-way ANOVA	P7–8: n = 9; P9–11: n = 18; P12–13: n = 31; P14–15: n = 32; P16–17: n = 21; P18–20: n = 9	P7–8: 10.1 ± 1.2 ms; P9–11: 11.7 ± 0.8 ms; P12–13: 10.4 ± 0.6 ms; P14–15: 12.5 ± 0.9 ms; P16–17: 11.7 ± 0.9 ms; P18–20: 13.4 ± 1.6 ms	F(5,114) = 1.465, p = 0.207;
Figure 1-figure supplement 2		The number of litters: n = 10	P13: 0% ± 0%; P14: 77.9% ± 7.4%; P15: 100% ± 0%
Figure 1-figure supplement 3B	Two-tailed unpaired t test	P12–13, n = 10; P14–15, n = 9	P12–13: 14.6 ± 1.9; P14–15 : 12.9 ± 1.7	p = 0.512
Figure 1-figure supplement 3C	Two-tailed unpaired t test	P12–13, n = 10; P14–15, n = 9	P12–13: 16.5 ± 2.2; P14–15: 19.7 ± 3.9	p = 0.478
Figure 1-figure supplement 3D	Two-tailed unpaired t test	P12–13, n = 10; P14–15, n = 9	P12–13: 13.6 ± 1.7; P14–15 :11.4 ± 1.5	p = 0.366
Figure 1-figure supplement 3E	Two-tailed unpaired t test	P12–13, n = 10; P14–15, n = 9	P12–13: 11.2 ± 1.7; P14–15 :14.1 ± 3.2	p = 0.418
Figure 1-figure supplement 3F	Two-tailed unpaired t test	P12–13, n = 10; P14–15, n = 9	P12–13: 709 ± 70 μm; P14–15 : 683 ± 62 μm	p = 0.792
Figure 1-figure supplement 3G	Two-tailed unpaired t test	P12–13, n = 10; P14–15, n = 9	P12–13: 657 ± 71 μm; P14–15 : 767 ± 101 μm	p = 0.375
Figure 1-figure supplement 3H basal dendrite	Two-way ANOVA (age × distance)	P12–13, n = 10; P14–15, n = 9	P12–13, 0–40: 57.4% ± 2.8%; 40–80 : 38.1% ± 2.3%; 80–120: 4.4% ± 1.0%; 120–160 :0%. P14–15, 0–40: 50.8% ±5.0%; 40–80 : 42.1% ± 3.6%; 80–120 : 6.4% ± 1.9%; 120–160 : 0.5% ± 0.5%	age: F(1,68) = 9.4 × 10-5, p = 0.992; distance: F(3,68) = 223, p = 2.4 × 10-15; age × distance: F(3,68) = 1.74, p = 0.168
Figure 1-figure supplement 3I apical dendrite	Two-way ANOVA (age × distance)	P12–13, n = 10; P14–15, n = 9	P12–13, 0–40: 21.6% ± 2.7%; 40–80: 37.7% ± 3.5%; 80–120: 20.6% ± 1.7%; 120–160: 14.3% ± 1.5%; 160–200: 4.7% ± 2.0%; 200–240: 1.6% ± 0.9%. P14–15, 0–40: 15.9% ± 2.7%; 40–80: 39.3% ± 3.1%; 80–120: 22.2% ± 2.3%; 120–160: 13.8% ± 2.8%; 160–200: 4.9% ± 2.2%; 200–240: 0.5% ± 0.3%	age: F(5,80) = 0.236, p = 0.628; distance: F(5,102) = 67.8, p < 0.001; age × distance: F(5,102) = 0.673, p = 0.645
Figure 1-figure supplement 4B	Fisher's exact test and χ2 test with a 2 × 4 matrix			Fisher's exact test (P7–8 versus P9–11), p = 0.0085 χ2 test with a 2 × 4 matrix (P9–11, P12–13, P14–15, P16–18), p = 0.733
Figure 1-figure supplement 4C	One-way ANOVA with a Tukey HSD post hoc test	P7–8: n = 4; P9–11: n = 14; P12–13: n = 32; P14–15: n = 29; P16–18: n = 16	P7–8: 86 ± 28 pA; P9–11: 119 ± 16 pA; P12–13: 128 ± 9 pA; P14–15: 69 ± 10 pA; P16–18: 64 ± 8 pA	F(4,96) = 4.122, p = 0.004 ; P7–8 versus P9–11: p = 0.784; P7–8 versus P12–13: p = 0.524; P7–8 versus P14–15: p = 0.974; P7–8 versus P16–18: p = 0.943; P9–11 versus P12–13: p = 0.979; P9–11 versus P14–15: p = 0.029; P9–11 versus P16–18: p = 0.035; P12–13 versus P14–15: p = 1.9 × 10-4; P12–13 versus P16–18: p = 8.9 × 10-4; P14–15 versus P16–18: p = 0.998
