# Supplementary material for: Eye opening differentially modulates inhibitory synaptic transmission in the developing visual cortex
Source: eLife. 2017 Dec 11;6:e32337. doi: 10.7554/eLife.32337 (PMC5746341; doi:10.7554/eLife.32337)
Supplement: Figure 2—source data 1. [file elife-32337-fig2-data1.xlsx]

## Sheet: Sheet1
Figure 2-source data 1: Detailed statistical analysis, detailed data, exact sample number and p value in Figure 2.
Figure number	Test used	n number	Descriptive Stats (mean ± SEM)	P value
Figure 2B	χ2 test with a 2 × 5 matrix			p = 0.857
Figure 2C	One-way ANOVA with a Dunnett's T3 post hoc test	P9–11: n = 11 ; P12–13: n = 20; P14–15: n = 9; P16–17: n = 6; P18–20: n = 5	P9–11: 31.6 ± 6.6 pA; P12–13: 31.0 ± 4.7 pA; P14–15: 11.0 ± 3.1 pA; P16–17: 5.0 ± 1.9 pA; P18–20: 5.7 ± 1.0 pA	F(4,46) = 5.51, p = 6.0 × 10-4 . P9–11 versus P12–13: p = 1.000; P9–11 versus P14–15: p = 0.045; P9–11 versus P16–17: p = 0.021; P9–11 versus P18–20: p = 0.025; P12–13 versus P14–15: p = 1.3 × 10-3; P12–13 versus P16–17: p = 3.5 × 10-4; P12–13 versus P18–20: p = 3.7 × 10-4; P14–15 versus P16–17: p = 0.854; P14–15 versus P18–20: p = 0.811; P16–17 versus P18–20: p = 1.000
