# Supplementary material for: Eye opening differentially modulates inhibitory synaptic transmission in the developing visual cortex
Source: eLife. 2017 Dec 11;6:e32337. doi: 10.7554/eLife.32337 (PMC5746341; doi:10.7554/eLife.32337)
Supplement: Figure 3—source data 1. [file elife-32337-fig3-data1.xlsx]

## Sheet: Sheet1
Figure 3-source data 1: Detailed statistical analysis, detailed data, exact sample number and p value in Figure 3 and Figure 3-figure supplement 2.
Figure number	Test used	n number	Descriptive Stats (mean ± SEM)	P value
Figure 3D	χ2 test with a 2 × 3 matrix			p = 0.949
Figure 3E	One-way ANOVA with a Dunnett's T3 post hoc test	P12–13: n = 30; P14–15: n = 18; P16–18: n = 18;	P12–13: 91 ± 14 pA; P14–15: 217 ± 37 pA; P16–18: 279 ± 57 pA	F(2,63) = 8.71, p = 4.6 × 10-4 . P12–13 versus P14–15: p = 0.013; P12–13 versus P16–18: p = 0.014; P14–15 versus P16–18: p = 0.739
Figure 3F	One-way ANOVA with a Tukey HSD post hoc test	P12–13: n = 28; P14–15: n = 17; P16–18: n = 17;	P12–13: 0.60 ± 0.02 ms; P14–15: 0.54 ± 0.02 ms; P16–18: 0.50 ± 0.26 ms	F(2,59) = 5.20, p = 0.008 . P12–13 versus P14–15: p = 0.107; P12–13 versus P16–18: p = 0.009; P14–15 versus P16–18: p = 0.637
Figure 3G	One-way ANOVA	P12–13: n = 28; P14–15: n = 17; P16–18: n = 17;	P12–13: 4.03 ± 0.29 ms; P14–15: 3.60 ± 0.45 ms; P16–18: 2.93 ± 0.21 ms	F(2,59) = 2.87, p = 0.065 .
Figure 3-figure supplement 2B	χ2 test with a 2 × 3 matrix			p = 0.235
Figure 3-figure supplement 2C	One-way ANOVA with a Tukey HSD post hoc test	P12–13: n = 19; P14–15: n = 20; P17–20: n = 17;	P12–13: 74 ± 18 pA; P14–15: 167 ± 25 pA; P17–20: 202 ± 35 pA	F(2,53) = 6.338, p = 0.003 . P12–13 versus P14–15: p = 0.034; P12–13 versus P17–20: p = 0.004; P14–15 versus P17–29: p = 0.612
