# Supplementary material for: Eye opening differentially modulates inhibitory synaptic transmission in the developing visual cortex
Source: eLife. 2017 Dec 11;6:e32337. doi: 10.7554/eLife.32337 (PMC5746341; doi:10.7554/eLife.32337)
Supplement: Figure 4—source data 1. [file elife-32337-fig4-data1.xlsx]

## Sheet: Sheet1
Figure 4-source data 1: Detailed statistical analysis, detailed data, exact sample number and p value in Figure 4 and Figure 4-figure supplement 1.
Figure number	Test used	n number	Descriptive Stats (mean ± SEM)	P value
Figure 4B	χ2 test with a 2 × 3 matrix			χ2 test with a 2 × 3 matrix: (P12–13, P14–15, P16–18), p = 0.855
Figure 4C	One-way ANOVA	P12–13: n = 10; P14–15: n = 8; P16–18: n = 9	P12–13: 62.0 ± 12.7 pA; P14–15: 72.1 ± 18.7 pA; P16–18: 56.6 ± 13.0 pA	F(2,24) = 0.268, p = 0.767
Figure 4G	χ2 test with a 2 × 4 matrix			χ2 test with a 2 × 4 matrix: (P9–11, P12–13, P14–15, P16–17), p = 0.169
Figure 4H	One-way ANOVA	P9–11: n = 5; P12–13: n = 16; P14–15: n = 8; P16–17: n = 12	P9–11: 19.1 ± 6.8 pA; P12–13: 21.9 ± 7.4 pA; P14–15: 25.6 ± 8.5 pA; P16–17: 28.6 ± 9.9 pA	F(3,37) = 0.183, p = 0.907
Figure 4-figure supplement 1B	χ2 test with a 2 × 3 matrix			p = 0.184
Figure 4-figure supplement 1C	One-way ANOVA	P12–13: n = 8; P14–15: n = 12; P16–19: n = 11;	P12–13: 139 ± 35 pA; P14–15: 102 ± 29 pA; P16–19: 116 ± 17 pA	F(2,28) = 0.347, p = 0.710 .
