# Supplementary material for: Eye opening differentially modulates inhibitory synaptic transmission in the developing visual cortex
Source: eLife. 2017 Dec 11;6:e32337. doi: 10.7554/eLife.32337 (PMC5746341; doi:10.7554/eLife.32337)
Supplement: Figure 5—source data 1. [file elife-32337-fig5-data1.xlsx]

## Sheet: Sheet1
Figure 5-source data 1: Detailed statistical analysis, detailed data, exact sample number and p value in Figure 5
Figure number	Test used	n number	Descriptive Stats (mean ± SEM)	P value
Figure 5C	Paired t test	n = 5	PCs, 48.4 ± 15.5 pA; FS-INs, 34.9 ± 7.2 pA	p = 0.510
Figure 5D	Paired t test	n = 8	PCs, 19.5 ± 5.6 pA; FS-INs, 58.7 ± 16.7 pA	p = 0.037
Figure 5E		P12–13: n = 5; P14–15: n = 8	logarithm of the ratio, FS-INs versus PCs. P12–13: -0.096 ± 0.196; P14–15: 0.443 ± 0.117
Figure 5G	Paired t test	n = 10	PCs: 43.9 ± 15.2 pA; Htr3a-INs: 32.2 ± 15.2 pA	p = 0.601
Figure 5H	Paired t test	n = 9	PCs: 14.7 ± 2.9 pA; Htr3a-INs: 42.5 ± 13.3 pA	p = 0.037
Figure 5I		P12–13: n = 10; P14–15: n = 9	logarithm of the ratio, Htr3a-INs versus PCs. P12–13: -0.207 ± 0.193; P14–15: 0.344 ± 0.099
