# Supplementary material for: Eye opening differentially modulates inhibitory synaptic transmission in the developing visual cortex
Source: eLife. 2017 Dec 11;6:e32337. doi: 10.7554/eLife.32337 (PMC5746341; doi:10.7554/eLife.32337)
Supplement: Figure 6—source data 1. [file elife-32337-fig6-data1.xlsx]

## Sheet: Sheet1
Figure 6-source data 1: Detailed statistical analysis, detailed data, exact sample number and p value in Figure 6 and Figure 6-figure supplent 1, 3 and 4.
Figure number	Test used	n number	Descriptive Stats (mean ± SEM)	P value
Figure 6B	χ2 test with a 2 × 4 matrix			p = 0.958
Figure 6C	One-way ANOVA with a Dunnett's T3 post hoc test	P12–13: n = 22; P14–15: n = 23; P17–20: n = 16; P17–20 reopen: n = 11	P12–13: 30.1 ± 5.9 pA; P14–15: 25.2 ± 4.1 pA; P17–20: 17.5 ± 10.6 pA; P17–20 reopen: 5.4 ± 0.5 pA	F(3,68) = 4.231, p = 0.008 ; P12–13 versus P14–15: p = 0.982; P12–13 versus P17–20: p = 0.336; P12–13 versus P17–20 reopen: p = 0.002; P14–15 versus P16–17: p = 0.590; P14–15 versus P17–20 reopen: p = 4.5 × 10-4; P17–20 versus P17–20 reopen: p = 0.011
Figure 6D	χ2 test with a 2 × 4 matrix			p = 0.987
Figure 6E	One-way ANOVA with a Dunnett's T3 post hoc test	P12–13: n = 10; P14–15: n = 10; P17–20: n = 11; P17–20 reopen: n = 12	P12–13: 37.3 ± 5.7 pA; P14–15: 54.6 ± 14.7 pA; P17–20: 39.9 ± 8.3 pA; P17–20 reopen: 13.6 ± 2.6 pA	F(3,39) = 5.607, p = 0.003 ; P12–13 versus P14–15: p = 0.998; P12–13 versus P17–20: p = 0.963; P12–13 versus P17–20 reopen: p = 0.007; P14–15 versus P16–17: p = 0.999; P14–15 versus P17–20 reopen: p = 0.017; P17–20 versus P17–20 reopen: p = 0.034
Figure 6F	χ2 test with a 2 × 4 matrix			p = 0.722
Figure 6G	One-way ANOVA with a Dunnett's T3 post hoc test	P12–13: n = 18; P14–15: n = 17; P17–20: n = 28; P17–20 reopen: n = 16	P12–13: 84 ± 25 pA; P14–15: 98 ± 21 pA; P17–20: 108 ± 19 pA; P17–20 reopen: 241 ± 39 pA	F(3,75) = 7.096, p = 2.9 × 10-4 ; P12–13 versus P14–15: p = 0.998; P12–13 versus P17–20: p = 0.963; P12–13 versus P17–20 reopen: p = 0.013; P14–15 versus P16–17: p = 0.999; P14–15 versus P17–20 reopen: p = 0.022; P17–20 versus P17–20 reopen: p = 0.034
Figure 6H	χ2 test with a 2 × 4 matrix			p = 0.227
Figure 6I	One-way ANOVA with a Tukey HSD post hoc test	P12–13: n = 13; P14–15: n = 21; P17–20: n = 21; P17–20 reopen: n = 13	P12–13: 75 ± 24 pA; P14–15: 89 ± 16 pA; P17–20: 82 ± 18 pA; P17–20 reopen: 173 ± 33 pA	F(3,64) = 3.630, p = 0.017 ; P12–13 versus P14–15: p = 0.969; P12–13 versus P17–20: p = 0.995; P12–13 versus P17–20 reopen: p = 0.033; P14–15 versus P16–17: p = 0.995; P14–15 versus P17–20 reopen: p = 0.046; P17–20 versus P17–20 reopen: p = 0.027
Figure 6-figure supplement 1C	χ2 test			p = 0.066
Figure 6-figure supplement 1D	Two-tailed unpaired t test	P12–13: n = 13; P14–15: n = 16	P12–13: 19.6 ± 4.1 pA; P14–15: 21.7 ± 3.6 pA	p = 0.702
Figure 6-figure supplement 3C	χ2 test			p = 1.000
Figure 6-figure supplement 3D	Two-tailed unpaired t test	P12–13: n = 6; P14–15: n = 9	P12–13: 73.3 ± 19.1 pA; P14–15: 69.0 ± 11.8 pA	p = 0.842
Figure 6-figure supplement 4C	χ2 test			p = 0.758
Figure 6-figure supplement 4D	Two-tailed unpaired t test	P12–13: n = 9; P14–15: n = 10	P12–13: 77.7 ± 25.6 pA; P14–15: 97.8 ± 21.3 pA	p = 0.552
