# Supplementary material for: Eye opening differentially modulates inhibitory synaptic transmission in the developing visual cortex
Source: eLife. 2017 Dec 11;6:e32337. doi: 10.7554/eLife.32337 (PMC5746341; doi:10.7554/eLife.32337)
Supplement: Figure 7—source data 1. [file elife-32337-fig7-data1.xlsx]

## Sheet: Sheet1
Figure 7-source data 1: Detailed statistical analysis, detailed data, exact sample number and p value in Figure 7
Figure number	Test used	n number	Descriptive Stats (mean ± SEM)	P value
Figure 7B	Two-way ANOVA	P12–13: n = 27; P14–15: n = 19	P12–13, p2/p1: 0.704 ± 0.032; p3/p1: 0.621 ± 0.041; p4/p1: 0.586 ± 0.037. P14–15, p2/p1: 0.735 ± 0.037; p3/p1: 0.660 ± 0.041; p4/p1: 0.582 ± 0.050	Age: F(1,132) = 0.451, p = 0.503; Number: F(2,132) = 5.74, p = 0.004; Age × Number: F(2,132) =0.172, p = 0.842
Figure 7C	Two-tailed unpaired t test	P12–13: n = 20; P14–15: n = 23	P12–13: 0.494 ± 0.052; P14–15: 0.472 ± 0.052	p = 0.775
Figure 7D	Two-tailed unpaired t test	P12–13: n = 20; P14–15: n = 23	P12–13: 4.8% ± 2.2%; P14–15: 5.3% ± 2.8%	p = 0.897
Figure 7G	Two-tailed unpaired t test	P12–13: n = 12; P14–15: n = 8	P12–13: 12.3 ± 1.5; P14–15: 14.3 ± 1.9	p = 0.419
Figure 7H	Mann Whitney U test	P12–13: n = 12; P14–15: n = 8	P12–13: 20.2 ± 2.2 pA; P14–15: 8.7 ± 0.9 pA	p = 2.9 × 10-4
Figure 7J	Two-way ANOVA	P12–13: n = 19; P14–15: n = 9	P12–13, p2/p1: 0.599 ± 0.024; p3/p1: 0.509 ± 0.022; p4/p1: 0.426 ± 0.019. P14–15, p2/p1: 0.661 ± 0.028; p3/p1: 0.486 ± 0.025; p4/p1: 0.454 ± 0.023	Age: F(1,78) = 1.18, p = 0.282; Number: F(2,78) = 29.37, p = 3.1 × 10-10; Age × Number: F(2,78) = 1.44, p = 0.243
Figure 7K	Mann Whitney U test	P12–13: n = 27; P14–15: n = 15	P12–13: 0.303 ± 0.026; P14–15: 0.254 ± 0.022	p = 0.487
Figure 7L	Two-tailed unpaired t test	P12–13: n = 22; P14–15: n = 18	P12–13: 2.1% ± 0.8%; P14–15: 1.0% ± 0.7%	p = 0.267
Figure 7O	Two-tailed unpaired t test	P12–13: n = 8; P14–15: n = 8	P12–13: 12.9 ± 3.1; P14–15: 15.8 ± 1.9	p = 0.439
Figure 7P	Two-tailed unpaired t test	P12–13: n = 8; P14–15: n = 8	P12–13: 11.5 ± 1.9 pA; P14–15: 27.5 ± 6.2 pA	p = 0.026
